# Supplementary material for: Comparative osteohistology of Hesperornis with reference to pygoscelid penguins: the effects of climate and behaviour on avian bone microstructure
Source: R Soc Open Sci. 2014 Nov 19;1(3):140245. doi: 10.1098/rsos.140245 (PMC4448850; doi:10.1098/rsos.140245)
Supplement: Hesperornis and pygoscelid penguin femur and tibiotarsus measurements [file rsos140245supp1.xlsx]

## Sheet: Appendix A
Hesperornis femur and tibiotarsus measurements
	Hesperornis sp.	H. regalis			Hesperornis sp.	H. regalis
Femur	NUVF 286	YPM 1201		Tibiotarsal	YPM 1489	YPM 1491
Length*	94.5 mm	N/A		Length (does not include cnemial crest)	N/A	N/A
Antero-posterior diameter of head	21.0 mm	N/A		Elevation of cnemial process	N/A	N/A
Tranverse diameter of head	18.5 mm	N/A		Greatest diameter of prox articular surface	N/A	N/A
Transverse diameter of prox end	N/A	N/A		Transverse diameter of inner prox articular surface	N/A	N/A
Grestesst prox diameter of shaft	N/A	N/A		Antero-posterior diameter of inner prox articular surface	N/A	N/A
Greatest distal diameter of shaft	N/A	N/A		Transverse diameter of outer prox articular surface	N/A	N/A
Least transverse diameter of shaft	N/A	21.1 mm		Antero-posterior diameter of outer prox articular surface	N/A	N/A
Least antero-posterior diameter of shaft	N/A	14.0 mm		Transverse diameter of shaft below fib ridge		19.8 mm
Transverse diameter of shaft near middle	22.0 mm	21.1 mm		Antero-posterior diameter of shaft below fib ridge		24.3 mm
Antero-posterior diameter near middle	18.8 mm	18.1 mm		Transverse diameter of distal articular surface	N/A	N/A
Transverse diameter of distal end	N/A	39.8 mm		Antero-posterior diameter of external condyle	N/A	N/A
Greatest diameter of distal articulation	N/A	49.6 mm		Antero-posterior diameter of internal condyle	N/A	N/A
Greatest diameter of tibial articulation	N/A	15.1 mm		Depth of groove between condyles	N/A	N/A
Transverse diameter of fibular articulation	N/A	13.4 mm
Greatest diameter of fibular articulation	N/A	23.2 mm
Greatest diameter of inner condyle	20.5 mm	24.8 mm
Least diameter of inner condyle	17.3 mm	22.3 mm
Length across the curve of ridge between tibia and fibula	N/A	14.3 mm
*Fragmentation and crushing may alter these measurements
** Kansas specimens were chosen for thin sectioning due to their fragmentary nature, so most mesuremeants are not available

## Sheet: Appendix B
Pygoscelid penguin femur and tibiotarsus measurements
		Chinstrap (P. antarctica)				Gentoo (P. papua)					Adélie (P. adeliae)
Femur	UNCW B963	UNCW B979	UCM 104144	UCM 104145		UNCW B980	UCM 104146	UCM 104147		UCM 104148	UCM 104149	UCM 104150	UCM 104120
Length	75.36 mm	75.40 mm	72.90 mm	74.07 mm		82.84 mm	84.21 mm	85.85 mm		82.59 mm	81.87 mm	81.36 mm	75.13 mm
Antero-posterior diameter of head	10.04 mm	9.42 mm	9.28 mm	9.85 mm		10.35 mm	10.63 mm	10.84 mm		10.33 mm	10.54 mm	9.33 mm	9.96 mm
Diameter of head	9.24 mm	9.57 mm	8.88 mm	9.51 mm		10.19 mm	10.87 mm	11.38 mm		10.83 mm	10.50 mm	8.90 mm	9.22 mm
Transverse diameter of prox end	15.63 mm	15.47 mm	15.02 mm	16.27 mm		17.20 mm	18.33 mm	18.86 mm		17.59 mm	18.16 mm	16.14 mm	16.31 mm
Grestest prox diameter of shaft	10.61 mm	11.20 mm	9.63 mm	10.08 mm		12.04 mm	12.10 mm	12.01 mm		11.90 mm	10.71 mm	9.28 mm	9.87 mm
Greatest distal diameter of shaft	9.93 mm	10.96 mm	9.25 mm	9.46 mm		12.79 mm	12.17 mm	11.61 mm		11.70 mm	11.09 mm	8.10 mm	8.42 mm
Least transverse diameter of shaft	7.36 mm	7.24 mm	7.21 mm	7.44 mm		8.19 mm	9.11 mm	8.95 mm		7.98 mm	7.67 mm	7.00 mm	7.62 mm
Least antero-posterior diameter of shaft	8.43 mm	8.03 mm	7.77 mm	8.29 mm		7.99 mm	8.46 mm	8.56 mm		7.84 mm	7.96 mm	7.26 mm	8.52 mm
Transverse diameter of shaft near middle	7.47 mm	7.28 mm	7.33 mm	7.52 mm		8.35 mm	9.69 mm	9.07 mm		7.98 mm	7.88 mm	7.06 mm	7.75 mm
Antero-posterior diameter near middle	8.34 mm	8.09 mm	8.65 mm	8.01 mm		8.01 mm	8.68 mm	8.74 mm		8.02 mm	8.28 mm	7.36 mm	9.09 mm
Transverse diameter of distal end	14.42 mm	14.42 mm	15.11 mm	15.21 mm		15.36 mm	17.17 mm	16.22 mm		15.97 mm	16.01 mm	14.62 mm	16.00 mm
Greatest diameter of distal articulation	14.97 mm	14.98 mm	14.93 mm	15.41 mm		16.52 mm	17.40 mm	17.95 mm		16.12 mm	16.80 mm	15.92 mm	15.51 mm
Greatest diameter of tibial articulation	11.68 mm	11.99 mm	11.19 mm	11.76 mm		13.17 mm	14.09 mm	14.07 mm		13.04 mm	13.22 mm	12.37 mm	12.65 mm
Transverse diameter of fibular articulation	5.58 mm	5.10 mm	5.65 mm	5.17 mm		5.36 mm	5.45 mm	5.94 mm		7.23 mm	7.67 mm	5.12 mm	5.50 mm
Greatest diameter of fibular articulation	5.82 mm	5.72 mm	6.74 mm	6.52 mm		6.49 mm	7.67 mm	6.52 mm		7.43 mm	7.83 mm	8.83 mm	8.51 mm
Greatest diameter of inner condyle	9.13 mm	9.11 mm	9.45 mm	10.36 mm		10.04 mm	11.27 mm	10.60 mm		10.06 mm	10.19 mm	9.81mm	10.51 mm
Least diameter of inner condyle	5.42 mm	5.43 mm	5.88 mm	5.72 mm		6.29 mm	6.82 mm	5.90 mm		5.82 mm	6.04 mm	6.02 mm	6.07 mm
Length across the curve of ridge between tibia and fibula	10.30 mm	10.11 mm	10.81 mm	10.61 mm		11.40 mm	12.78 mm	12.75 mm		10.88 mm	11.81 mm	10.65 mm	11.23 mm
Tibiotarsal
Length (does not include cnemial crest)	107.57 mm	111.09 mm	108.75 mm	109.85 mm		116.32 mm	122.10 mm	118.73 mm		121.00 mm	123.10 mm	120.62 mm	121.66 mm
Elevation of cnemial process	5.94 mm	6.09 mm	4.65 mm	5.25 mm		6.02 mm	6.07 mm	---		6.77 mm	5.02 mm	4.89 mm	6.52 mm
Greatest diameter of prox articular surface	12.36 mm	12.37 mm	11.84 mm	12.98 mm		14.30 mm	14.90 mm	---		13.32 mm	13.81 mm	13.30 mm	13.20 mm
Transverse diameter of inner prox articular surface	7.60 mm	8.05 mm	6.22 mm	7.91 mm		8.34 mm	9.00 mm	---		9.06 mm	7.85 mm	8.25 mm	8.69 mm
Antero-posterior diameter of inner prox articular surface	10.34 mm	10.77 mm	11.11 mm	11.02 mm		12.15 mm	12.97 mm	---		12.07 mm	12.73 mm	10.69 mm	11.96 mm
Transverse diameter of outer prox articular surface	5.94 mm	6.56 mm	6.73 mm	6.26 mm		7.46 mm	6.78 mm	---		6.67 mm	6.72 mm	6.41 mm	7.07 mm
Antero-posterior diameter of outer prox articular surface	5.12 mm	5.03 mm	7.04 mm	5.59 mm		5.58 mm	7.38 mm	---		6.55 mm	6.64 mm	6.95 mm	6.54 mm
Transverse diameter of shaft below fib ridge	7.52 mm	7.03 mm	7.12 mm	8.22 mm		7.91 mm	8.74 mm	8.25 mm		7.10 mm	7.58 mm	6.94 mm	7.21 mm
Antero-posterior diameter of shaft below fib ridge	7.52 mm	6.79 mm	5.73 mm	6.71 mm		7.09 mm	7.33 mm	7.83 mm		6.90 mm	7.03 mm	6.60 mm	7.27 mm
Transverse diameter of distal articular surface	13.64 mm	14.00 mm	13.83 mm	14.54 mm		14.25 mm	15.50 mm	15.95 mm		14.77 mm	14.08 mm	13.46 mm	14.84 mm
Antero-posterior diameter of external condyle	13.77 mm	13.64 mm	13.11 mm	13.55 mm		13.69 mm	14.54 mm	14.43 mm		13.97 mm	14.07 mm	13.92 mm	14.66 mm
Antero-posterior diameter of internal condyle	13.85 mm	14.36 mm	14.15 mm	15.03 mm		15.00 mm	15.45 mm	15.94 mm		15.04 mm	14.75 mm	14.65 mm	15.82 mm
Depth of groove between condyles	1.63 mm	1.87 mm	1.96 mm	1.97 mm		1.66 mm	2.00 mm	2.12 mm		1.94 mm	2.04 mm	1.91 mm	1.79 mm
*Highlighted colums are specimens figured and discussed in this study
